# Supplementary material for: Mapping Cognitive Oncology: A Decade of Trends and Research Fronts
Source: Med Sci (Basel). 2025 Sep 15;13(3):191. doi: 10.3390/medsci13030191 (PMC12452770; doi:10.3390/medsci13030191)
Supplement: Supplementary file 1 [file medsci-13-00191-s001.zip]

Archive with 1 entries (1 files):
- medsci-3845094-supplementary.pdf
